# Supplementary material for: Digital Mental Health Interventions for Depression, Anxiety, and Enhancement of Psychological Well-Being Among College Students: Systematic Review
Source: J Med Internet Res. 2019 Jul 22;21(7):e12869. doi: 10.2196/12869 (PMC6681642; doi:10.2196/12869)
Supplement: Multimedia Appendix 2 [file jmir_v21i7e12869_app2.xlsx]

## Sheet: Sheet1
Authors & Year	Study Location	Randomized or Non-randomized	Type of Comparator	Type of prevention/treatment	Type of technology	Name of technology/program	Type of program	Primary Intervention Target(s)	Presence of support	Student Population	Setting	Sample size	Length of intervention	Designed for Students
Alvarez et al, 2008	Mexico	Randomized	Anti-depressant medication (ADM) only group (TAU), a group that got an ADM + Computer program, and a group that for the Computer program and No ADM	Treatment intervention	Computer-Based	Alcor	Cognitive training program	Depression	Semi-guided (coached by human)	Not listed	University	31	Intervention periods varied	Yes
Arpin-Cribbie et al, 2012	Canada	Randomized	Waitlist & Active control - other digital program	Selected prevention	Web-based	Unnamed	Module-based web program, iCBT	Perfectionism. Depression and anxiety secondary.	Self-administered with contact for research assessments	Undergraduate	University	83	10 weeks	Yes
Asbury et al, 2018	United States	Randomized	Waitlist	Universal Prevention	Web-based	Family eJournal	Web-based community journaling	Depression, social support	Self-administered with contact for research assessments	Undergraduate	University	51	10 weeks	No
Auyeung & Mo, 2018	China	Randomized	Written material (Not in digital format) & Active control - other digital program	Universal Prevention	Web-based	Best Possible Self	Web-based prompted journaling based in positive psychology	Positive affect, flourishing, depressive symptoms, positive cognition, psychological need satisfaction	Semi-guided (i.e. automated messages)	Mixed undergrad/grad	University	139	1 week	Yes
Bedford et al, 2018	United States	Randomized	Waitlist	Treatment Intervention	Computer-based	ePST	Module-based web program based on Acceptance and Commitment Therapy	Depression, post-traumatic stress symptoms, insomnia	Self-administered with contact for research assessments	Mixed undergrad/grad	University	24	6 weeks	Yes
Benton et al, 2016	United States	Non-Randomized	Treatment as usual	Treatment intervention	Web-based	Therapist-Assisted Online (TAO)	Module-based web program, iCBT	Anxiety	Semi-guided (automated messages)	Mixed Undergrad/Graduate	University	72	7 weeks	Yes
Booker & Dunsmore, 2017	United States	Randomized	Active control - other digital program & Assessment-only control	Universal prevention	Web-based	Unnamed	Expressive writing or gratitude intervention delivered via email	General well-being and depressive symptoms	Self-administered with contact for research assessments	Undergraduate	University	161	1 week	Yes
Braithwaite & Fincham, 2007	United States	Randomized	Active control - other digital program, ePREP relationship enhancement program compared to a CBT program compared to a computer-based information-only control	Selected Prevention	Computer-based	ePREP (Prevention and Relationship Enhancement Program)	Module-based web program for skills training in effective communication techniques and problem-solving skills	Depression, anxiety, relationship function	Self-administered with contact for research assessments	Undergraduate	University	91	1 hour and 8 weeks of weekly emails	No
Braithwaite & Fincham, 2009	United States	Randomized	Active control - other digital program	Selected prevention	Web-Based	ePREP (Prevention and Relationship Enhancement Program)	Module-based web program for skills training in effective communication techniques and problem-solving skills	Mental health (depression and anxiety) and relationship outcomes	Semi-guided (automated messages)	Undergraduate	University	77	7 weeks	No
Buglione et al, 1990	United States	Randomized	Active control - live/face to face program	Indicated prevention	Computer-Based	Coping with Tests	Computerized systematic desensitization	Test anxiety	Self-administered with contact for research assessments	Undergraduate	4-year college	36	6 weeks	Yes
Carey et al, 2016	United Kingdom	Non-Randomized	Status before program (pre-post, multiple baseline, or time-series designs)	Universal prevention	Mobile app-based	MindSurf	App-based cognitive therapy	Wellbeing and distress	Self-administered with contact for research assessments	Mixed Undergrad/Graduate	University	23	2 weeks	No
Chiauzzi et al, 2008	United States	Randomized	Active control - other digital program & No treatment	Selected prevention	Web-based	MyStudentBody-Stress	Module-based web program for stress management	Stress	Self-administered with contact for research assessments	Undergraduate	4-year college	240	2 weeks	Yes
Cohen & Kerr, 1998	United States	Randomized	Treatment as usual	Selected prevention	Computer-Based	Unnamed	Computer mediated chat software	Anxiety	Technology as adjunct to therapy	Undergraduate	University	24	1 day/session	No
Cukrowicz & Joiner, 2007	United States	Randomized	Active control - other digital program	Universal prevention	Computer-Based/Web-based	Unnamed	Computer-based program based on Cognitive Behavioral Analysis System of Psychotherapy (CBASP), presented in a single 2 hour session followed by 8 weekly emails	Depression and anxiety	Semi-guided (automated messages)	Undergraduate	University	238	2 hours, followed by 8 weeks of reminders	Yes
Day et al, 2013	Canada	Randomized	Waitlist	Treatment intervention	Web-based	Unnamed	Module-based web program, iCBT	Depression, anxiety and stress	Semi-guided (coached by human)	Not listed	University	66	6 weeks	Yes
Ellis et al, 2011	Australia	Randomized	Active control - other digital program	Treatment intervention	Web-based	MoodGYM and MoodGarden	MoodGYM: module-based web program, iCBT; MoodGarden: online forum/message board for peer support	Depression and anxiety	Semi-guided (coached by human)	Undergraduate	University	39	3 weeks	No
Eustis et al, 2018	United States	Randomized	Waitlist	Universal Prevention	Web-based	Surviving and Thriving During Stress (SATDS)	Module-based web program based on Acceptance and Commitment Therapy	Anxiety	Semi-guided (i.e. coached by a human)	Mixed undergrad/grad	University	156	4 weeks	Yes
Fernandez et al, 1986	United States	Randomized	Active control - face to face program	Selected prevention	Computer-Based	Unnamed	Simulated computerized counseling via chat	Anxiety	Semi-guided (coached by human)	Graduate	University	30	6 weeks	No
Finlay-Jones et al, 2016	Australia	Non-Randomized	Status before program (pre-post, multiple baseline, or time-series designs)	Selected prevention	Web-based	Self-Compassion Online	Module-based web program for self-compassion	Self-compassion, happiness, stress, depression, and anxiety	Semi-guided (automated messages)	Graduate	Medical/nursing/health professional school	37	6 weeks	Yes
Fitzpatrick et al, 2017	United States	Randomized	Information only control	Treatment intervention	Computer-Based/Mobile App/SMS-based	Woebot	Web-based automated chat software	Depression and anxiety	Self-administered with contact for research assessments	Mixed Undergrad/Graduate	University	70	2 weeks	Yes
Fleischmann et al, 2018	Germany	Randomized	Active control - other digital program	Indicated Prevention	Web-based, Mobile app-based	StudiCare Stress	Module-based web program, iCBT	n/a	Semi-guided (i.e. coached by a human)	Mixed undergrad/grad	University	10	5-7 weeks	Yes
Flett et al, 2019	New Zealand	Randomized	Active control - other digital program	Universal Prevention	Mobile app-based	Headspace, Smiling Mind, & Evernote (control app)	Mindfulness app	Depressive symptoms, anxiety, stress, college adjustment, flourishing, resilience, and mindfulness	Self-administered with contact for research assessments	Undergraduate	University	208	40 days (10 days, with access to it for aNother 30 days)	No
Frazier et al, 2015	United States	Randomized	Information only control	Universal prevention	Web-based	Unnamed	Module-based web program focused on stress management via present control	Perceived stress and stress symptoms. Depression and anxiety secondary.	Semi-guided (i.e. automated messages)	Undergraduate	2 year/Community College	257	2 weeks	Yes
Freeman et al, 2008	United Kingdom	Randomized	Active control - other digital program (information only)	Indicated Prevention	Web-based	Unnamed	A website about common student problems was provided to participants in the Information only condition, and the same website plus an electronic bulletin board for the Support Group condition	Wellbeing, satisfaction with life and sense of community	Peer support in the support condition	Mixed undergrad/grad	University	238	10 weeks	Yes
Frith & Loprinzi, 2017	United States	Randomized	Active control - other digital program	Universal prevention	Web-based	Facebook	Facebook groups featuring statuses intended to promote healthy eating, stress and time management, physical activity benefits, and tips to implement positive lifestyle changes.	Physical activity and anxiety	Self-administered with contact for research assessments	Mixed Undergrad/Graduate	University	39	8 weeks	Yes
Fulmer et al, 2018	United States	Randomized	Active control - other digital program (information only)	Universal Prevention	Web-based	Tess	An AI chatbot	Depression and anxiety	Self-administered with contact for research assessments	Unknown	University	74	2 weeks or 4 weeks	Yes
Geisner et al, 2015	United States	Randomized	Depression Intervention, Alcohol Intervention, & Integrated (both) intervention.	Indicated prevention	Web-based	Unnamed	Module-based web program. Participants received a single module focused on alcohol use, depression, or both.	Alcohol use and depression	Self-administered with contact for research assessments	Undergraduate	University	311	5 weeks	Yes
Gibbel, 2010	United States	Randomized	Active control - other digital program	Treatment Intervention	Web-based	"Here comes the sun" compared to MoodGYM	Module-based web programs, iCBT	Depression	Semi-guided (i.e. automated messages)	Undergraduate	University	90	5 weeks	Yes
Grassi et al, 2011	Italy	Randomized	Active control - other digital program & Assessment-only control	No	Mobile app- based, audio and video	Unnamed	Module-based program delivered via mobile phone, DVD, mp3 player or audio CD depending on study condition. Some conditions were audio only, while others had audio and video content.	Test anxiety	Self-administered with contact for research assessments	Undergraduate	University	75	6 days	Yes
Greer, 2015	United States	Randomized	Active control - other digital program	Universal Prevention	Web-based	Unnamed	Module-based web programs, one focused on mindfulness plus stress management via present control, one focused on mindfulness only, and one stress-information only comparison group	Stress, anxiety, depression, perceived stress and worry	Semi-guided (i.e. automated messages)	Undergraduate	University	365	4 weeks	Yes
Guille et al, 2015	United States	Randomized	Active control - other digital program	Selected prevention	Web-based	MoodGYM	Module-based web program, iCBT	Suicidal ideation	Semi-guided (automated messages)	Graduate	Medical/nursing/health professional school	199	4 weeks, plus booster sessions	Yes
Haas et al, 2008	United States	Non-Randomized	No Comparator	Indicated prevention	Web-based	Unnamed	Web-based mental health screening, followed by outreach to students with elevated suicide risk from a mental health counselor	Treatment-seeking among at-risk students	Self-administered & Semi-guided (coached by human)	Undergraduate	University	1162	3 years (Not fixed)	Yes
Hall et al, 2018	China	Randomized	Waitlist, Active control - other digital program	Universal Prevention	Web-based, SMS-based	Unnamed	Audio-guided mindfulness practice with text message support	Depression, anxiety, stress and sleep quality	Technology as adjunct to therapy, Semi-guided (i.e. automated messages)	Mixed undergrad/grad	University	101	7 weeks	Yes
Harrer et al, 2018	Germany	Randomized	Waitlist	Indicated Prevention	Web-based, Mobile app-based, SMS-based	StudiCare Stress	Module-based web program, iCBT	Stress	Semi-guided (i.e. automated messages), Semi-guided (i.e. coached by a human)	Undergraduate	University	150	5-7 weeks	Yes
Harris et al, 2002	United States	Randomized	Waitlist	Treatment intervention	Virtual Reality	Unnamed	Virtual reality therapy focused on public speaking exposures	Public speaking anxiety	Semi-guided (coached by human)	Undergraduate	University	17	4 weeks	Yes
Hintz et al, 2015	United States	Randomized	Active control - other digital program & Information only	Selected prevention	Web-based	Unnamed	Module-based web program focused on stress management via present control	Stress, depression and anxiety	Semi-guided (automated messages)	Undergraduate	University	223	1 week	Yes
Hoppitt et al, 2014	United Kingdom	Randomized	Active control - other digital program	Selected Prevention	Web-based	Unnamed	Web-based attention bias modification	Social anxiety	Self-administered with contact for research assessments.	Undergraduate	University	69	2 weeks	Yes
Horgan et al, 2013	Ireland	Non-Randomized	Status before program (pre-post, multiple baseline, or time-series designs)	Treatment intervention	Web-based	Lose the Blues	Online forum/message board for peer support	Depression	Peer support	Undergraduate	University	118	Open - analyzed at 6 weeks and 3 months	Yes
Howell et al, 2018	United States	Randomized	Feedback of web-based mental health symptom questionnaires and referrals	Universal Prevention	Web-based	MoodGYM	Module-based web program, iCBT	Anxiety	Semi-guided (i.e. automated messages)	Graduate	Medical/nursing/health professional school	943	4 weeks	Yes
Kaczmarek et al, 2013	Poland	Non-Randomized	No Comparator	Universal prevention	Web-based	Unnamed	Web-based gratitude journaling	Curiosity, depression, and life satisfaction	Self administered with contact for research assessments.	Undergraduate	University	226	3 days	No
Kenardy et al, 2003	Australia	Randomized	Waitlist	Selected Prevention	Web-based	Online Anxiety Prevention Program	Module-based web program, iCBT	Anxiety	Self-administered with contact for research assessments.	Undergraduate	University	412	6 weeks	No
Kim et al, 2011	United States	Non-Randomized	No Comparator	Universal Prevention	Web-based	Unnamed	Web-based self-screening and referral system with online messaging with a patient care coordinator	Treatment-seeking for students with depression, anxiety, ADHD, eating disorders and/or elevated alcohol	Self-administered with contact for research assessments	Mixed Undergrad/Graduate	University	1003	17 months	Yes
King et al, 2015	United States	Randomized	Written feedback (Not in digital form)	Indicated prevention	Web-based	Electronic Bridge to Mental Health Services (eBridge)	Web-based mental health screening to identity students with elevated suicide risk, followed by Motivational Interviewing-informed feedback and option of online counseling	Treatment-seeking, stigma, readiness to access help	Semi-guided (coached by human)	Mixed Undergrad/Graduate	University	76	2 months	Yes
Koydemir & Sun-Selisik, 2016	Turkey	Randomized	Waitlist	Universal Prevention	Web-based	Unnamed	Module-based web program focused on positive psychology	Satisfaction with life, well-being, and happiness	Semi-guided (coached by human)	Undergraduate	University	92	8 weeks	Yes
Kvillemo et al, 2016	Sweden	Randomized	Active control - other digital program	Universal Prevention	Web-based	Unnamed	Module-based web progam focused on mindfulness	Psychological well-being and depression	Semi-guided (coached by human)	No	University	90	8 weeks	No
Lee & Jung, 2018	Canada	Randomized	Waitlist	Universal Prevention	Mobile app-based	DeStressify	Mindfulness app	Stress, anxiety, depressive symptomology, sleep behavior, work or class absenteeism, work or school productivity, and quality of life	Self-administered with contact for research assessments	Undergraduate	University	206	4 weeks	Yes
Levin et al, 2014	United States	Randomized	Waitlist	Universal Prevention	Web-based	ACT on College Life (ACT-CL)	Module-based web program based on Acceptance and Commitment Therapy	ACT knowledge, stress, depression, anxiety, psychological flexibility, and values	Semi-guided (coached by human)	Undergraduate	University	234	3 weeks	Yes
Levin et al, 2015	United States	Non-Randomized	Status before program (pre-post, multiple baseline, or time-series designs)	Treatment intervention	Web-based	ACT on College Life (ACT-CL)	Module-based web program based on Acceptance and Commitment Therapy	ACT knowledge, depression, anxiety, stress, positive mental health, psychological flexibility, mindfulness, and values	Technology as adjunct to therapy	Mixed Undergrad/Graduate	University	76	4 weeks	Yes
Levin et al, 2016	United States	Randomized	Active control - other digital program	Universal prevention	Web-based	ACT on College Life (ACT-CL)	Module-based web program based on Acceptance and Commitment Therapy, with text messaging	ACT knowledge, depression, anxiety, stress, positive mental health, psychological flexibility, mindfulness, and values	Semi-guided (coached by human)	Undergraduate	University	234	3 weeks	Yes
Levin et al, 2017	United States	Randomized	Waitlist	Universal prevention	Web-based	Unnamed	Module-based web program based on Acceptance and Commitment Therapy	Overall distress, general anxiety, social anxiety, depression, academic concerns, positive mental health, eating concerns, alcohol use, and hostility.	Semi-guided (automated messages).	Mixed Undergrad/Graduate	University	79	4 weeks	Yes
Lintvedt et al, 2013	Norway	Randomized	Waitlist	Indicated prevention	Web-based	MoodGYM and BluePages	MoodGYM: module-based web program, iCBT; BluePages: online psychoeducational content on depression	Depression, automatic thoughts, and depression literacy	Self-administered with contact for research assessments	Mixed Undergrad/Graduate	University	163	8 weeks	No
Mailey et al, 2010	Unites States	Randomized	Treatment as usual	Treatment Intervention	Web-based	Internet Physical Activity for College Students (IPACS)	Module-based web program based on social cognitive theory and targeting physical activity	Physical activity, self-efficacy, depression, and anxiety	Semi-guided (coached by human)	Mixed Undergrad/Graduate	University	47	10 weeks	Yes
Mak et al, 2015	China	Randomized	Active control - other digital program & Waitlist	Universal Prevention	Web-based	Unnamed	Module-based web programs focused on mindfulness. One program was basic mindfulness and the other was mindfulness plus Health Action Principle Approach principles	Mindfulness, well-being, life satisfaction, stress, depression and anxiety	Semi-guided (automated messages)	Mixed Undergrad/Graduate	University	321	8 weeks	No
Mak et al, 2017	China	Randomized	Active control - other digital program	Universal Prevention	Web-based	iMIND and iCBT	Module-based web programs - one focused on mindfulness and one on CBT	Well-being, distress, life satisfaction, energy, sleep and pain	Semi-guided (coached by human)	Mixed Undergrad/Graduate	University	1255	8 weeks	Yes
McCall et al, 2018	Canada	Randomized	Waitlist	Indicated Prevention	Web-based	Overcome Social Anxiety	Module-based web programs, iCBT	Social anxiety	Self-administered with contact for research assessments	Undergraduate	University	101	4 months	Yes
Melnyk et al, 2015	United States	Randomized	Written information only	Universal Prevention	Web-based	Creating Opportunities for Personal Empowerment (COPE)	Module-based web program, iCBT	Depression, anxiety and beliefs about coping	Self-administered with contact for research assessments	Undergraduate	University	121	7 weeks	Yes
Mogoaşe et al, 2013	Romania	Randomized	Waitlist	Indicated Prevention	Web-based	Unnamed	Email delivered Concreteness Training	Depression	Semi-guided (i.e. coached by a human)	Undergraduate	University	42	7 days	No
Moir et al, 2015	New Zealand	Non-Randomized	Program users were compared to Non-users	Selected Prevention	Web-based	Computer Assisted Learning for the Mind (CALM)	Web-based program containing written information and audiofiles for managing stress	Depression and anxiety	Self-administered with contact for research assessments	Graduate	Medical/nursing/health professional school	321	5 weeks	Yes
Morris et al, 2016	United Kingdom	Randomized	Active control - other digital program & Waitlist	Universal Prevention	Web-based	Insomnia Relief & Anxiety Relief	Module-based web programs, both iCBT, one focused on insomnia and one on anxiety	Anxiety and sleep. Depression secondary.	Semi-guided (coached by human)	Undergraduate	University	138	6 weeks	Yes
Mullin et al, 2015	Australia	Randomized	Waitlist	Treatment Intervention	Web-based	The UniWellbeing Course	Module-based web program, iCBT	Depression and anxiety	Semi-guided (coached by human)	Mixed Undergrad/Graduate	University	54	6 weeks	Yes
Musiat et al, 2014	United Kingdom	Randomized	Active control - other digital program	Universal Prevention	Web-based	Personality and Living of University Students (PLUS)	Module-based web program, iCBT	Depression, anxiety, substance use, and disordered eating	Self-administered with contact for research assessments	Mixed Undergrad/Graduate	University	1047	12 weeks	Yes
Nguyen-Feng et al, 2015	United States	Randomized	Waitlist	Universal Prevention	Web-based	Unnamed	Module-based web program focused on stress management via present control	Stress, depression and anxiety	Semi-guided (coached by human)	Undergraduate	University	516	5 weeks	Yes
Nguyen-Feng et al, 2016	United States	Randomized	Active control - other digital program	Universal Prevention	Web-based	Present Control Intervention, Enhanced Present Control Intervention, and Present Control Intervention plus Mindfullness	Module-based web programs, one focused on stress management via present control, one focused on stress management via present control with more structured exercises, and one focused on mindfulness plus stress management via present control	Stress, depression, anxiety and worry	Semi-guided (automated messages)	Undergraduate	University	314	4 weeks	Yes
Nguyen-Feng et al, 2017	United States	Randomized	Active control - other digital program	Universal prevention	Web-based	Unnamed	Module-based web programs, one focused on mindfulness and one on mindfulness plus stress management via present control	Stress, depression and anxiety	Self-administered with contact for research assessments	Undergraduate	University	365	4 weeks	Yes
Nordmo et al, 2015	Norway	Randomized	Active control - other digital program	Treatment Intervention	Web-based	Unnamed	Module-based web program, iCBT	Social anxiety	Semi-guided (coached by human)	No	University	37	No	Yes
North et al, 2002	United States	Non-Randomized	Status before program (pre-post, multiple baseline, or time-series designs)	Treatment Intervention	Virtual Reality	VREAM Virtual Reality Development Software Package and Libraries (VRCreator)	Virtual reality therapy focused on public speaking exposures	Social anxiety (public speaking anxiety)	Semi-guided (coached by human)	Undergraduate	University	1	8 weeks	No
Orbach et al, 2007	United Kingdom	Randomized	Active control - other digital program	Treatment Intervention	Web-based	Unnamed	Module-based web program, iCBT	Test anxiety	Self-administered with contact for research assessments	Mixed Undergrad/Graduate	University	90	6 weeks	Yes
Palacios et al, 2018	United States	Non-randomized	Status before program (pre-post, multiple baseline, or time-series designs)	Indicated Prevention	Web-based	Space from Depression, Space from Anxiety & Space from Stress	Module-based web program, iCBT	Depression, anxiety and stress	Semi-guided (i.e. coached by a human)	Mixed undergrad/grad	University	102	8 weeks	Yes
Radhu et al, 2012	Canada	Randomized	Waitlist	Selected Prevention	Web-based	Unnamed	Module-based web program, iCBT	Perfectionism. Depression, anxiety and stress secondary.	Self-administered with contact for research assessments	Undergraduate	University	47	12 weeks	Yes
Rasanen et al, 2016	Finland	Randomized	Waitlist	Indicated prevention	Web-based	Student Compass	Module-based web program based on ACT	Well-being. Depression, anxiety and stress secondary	Semi-guided (coached by human)	Mixed Undergrad/Graduate	University	68	7 weeks	Yes
Richards & Timulak, 2013	Ireland	Randomized	Active control - face to face program	Treatment Intervention	Web-based	Beating the Blues and email counseling	Module-based web program, iCBT compared to CBT counseling via email	Depression	Semi-guided (coached by human)	Mixed Undergrad/Graduate	University	80	8 weeks	Yes
Richards et al, 2013	Ireland	Randomized	Active control - face to face program	Treatment Intervention	Web-based	Beating the Blues and email counseling	Module-based web program, iCBT compared to CBT counseling via email	Depression	Semi-guided (coached by a human)	Mixed Undergrad/Graduate	University	101	8 weeks	Yes
Richards et al, 2016	Ireland	Randomized	Waitlist	Treatment Intervention	Web-based	Calming Anxiety	Module-based web program, iCBT	Generalized anxiety disorder	Semi-guided (coached by human)	Mixed Undergrad/Graduate	University	137	6 weeks	No
Rose et al, 2013	United States	Randomized	Active control - other digital program	Selected Prevention	Computer-based	SMART-OP	Module-based computer program focused on stress management and resilience training	Stress	Semi-guided (i.e. coached by a human)	Graduate	University	66	6 weeks	No
Sagon et al, 2018	United States	Randomized	Waitlist	Universal Prevention	Web-based	Mindful Way through the Semester	Module-based web program based on Acceptance and Commitment Therapy	Depression and acceptance	Semi-guided (i.e. automated messages)	Undergraduate	University	103	2 hour online workshop available over course of semester	Yes
Saleh et al, 2018	France	Randomized	Waitlist	Universal Prevention	Web-based	"I’m managing my stress”	Module-based web program, iCBT	Stress	Semi-guided (i.e. option to be coached by a human)	Mixed undergrad/grad	University	128	4 weeks	Yes
Santucci et al, 2014	United States	Randomized	Active control - same program self-administered or with reminders.	Treatment Intervention	Web-based	Beating the Blues	Module-based web program, iCBT	Depression and anxiety	Technology as adjunct to therapy for some participants; Semi-guided (coached by human) for other participants	Mixed Undergrad/Graduate	University	43	8 weeks	Yes
Sarniak, 2009	United States	Randomized	Active control - other digital program	Universal Prevention	Web-based	Unnamed	Web-based prompted journaling based in positive psychology	Depression, anxiety, positive mood, negative mood	Semi-guided (i.e. automated messages)	Undergraduate	University	91	36 days	Yes
Seligman et al, 2007	United States	Randomized	Assessment only control	Selected Prevention	Web-based	Unnamed	Module-based web supplemental program based on CBT	Depression	Semi-guided (coached by human)	Undergraduate	University	240	8 weeks	Yes
Sharry et al, 2013	Ireland	Non-Randomized	Status before program (pre-post, multiple baseline, or time-series designs)	Indicated Prevention	Web-based	MindBalance	Module-based web program, iCBT	Depression	Semi-guided (coached by human)	Mixed Undergrad/Graduate	University	80	8 weeks	No
Spadaro & Hunker, 2016	United States	Non-Randomized	Status before program (pre-post, multiple baseline, or time-series designs)	Selected Prevention	Web-based	Unnamed	Module-based web program based on mindfulness based stress reduction	Stress, anxiety, depression and cognition	Self-administered with contact for research assessments	Mixed Undergrad/Graduate	Medical/nursing/health professional school	26	8 weeks	Yes
Stallman et al, 2018	Australia	Randomized	Active control - other digital program	Indicated Prevention	Web-based	CareCollaborateConnect: Student Success, compared to thedesk	Module-based web programs, iCBT	Psychological distress	Self-administered with contact for research assessments	Mixed undergrad/grad	University	70	2 weeks	Yes
Taitz, 2011	United States	Randomized	Treatment as usual	Universal Prevention	Web-based	Unnamed	A web-based program that taught about lucid dreaming	Depression	Self-administered with contact for research assessments	Undergraduate	University	175	UnkNown	No
Tillfors et al, 2008	Sweden	Randomized	Active control - other digital program/Active control -face to face program (group)	Treatment Intervention	Web-based	Unnamed	Module-based web program, iCBT	Social anxiety (public speaking anxiety)	Semi-guided (coached by human)	Undergraduate	University	38	9 weeks	Yes
Trockel et al, 2011	United States	Non-Randomized	Active control - other digital program	Universal Prevention	Web-based	Refresh and Breathe	E-mail delivered CBT	Depression and sleep	Self-administered with contact for research assessments	Undergraduate	University	125	8 weeks	Yes
Villani & Riva, 2008	Italy	Randomized	Waitlist, Active control - other digital program	Universal Prevention	Virtual Reality	Relaxation Island	an immersive VR program compared to a commercial relaxation DVD, compared to a relaxation audiotape, compared to a No treatment control	Anxiety and relaxation	Self-administered with contact for research assessments	Unknown	University	60	2 sessions within one week	No
Williams et al, 2014	United States	Non-Randomized	Status before program (pre-post, multiple baseline, or time-series designs)	Universal Prevention	Web-based	Unnamed	Web-based screening and Skype-based psychiatry consultation	Depression and help-seeking	Technology as adjunct/a medium to therapy	Mixed Undergrad/Graduate	University	972 completed screening; 17 completed consulation	1 hour consultation.	Yes
Wilson et al, 1991	United States	Non-Randomized	Status before program (pre-post, multiple baseline, or time-series designs)	Treatment intervention	Computer based	Coping with Test Stress	Computerized systematic desensitization	Test anxiety	No	Graduate	University	2	12 & 14 months	Yes
Yang et al, 2015	China	Randomized	Active control - other digital program, No treatment (assessment only)	Treatment intervention	Computer based	Unnamed	Computer-based Attention Bias Modification (ABM)	Depression	Self-administered with contact for research assessments	Undergraduate	University	77	2 weeks	No
