# Supplementary material for: Digital Mental Health Interventions for Depression, Anxiety, and Enhancement of Psychological Well-Being Among College Students: Systematic Review
Source: J Med Internet Res. 2019 Jul 22;21(7):e12869. doi: 10.2196/12869 (PMC6681642; doi:10.2196/12869)
Supplement: Multimedia Appendix 3 [file jmir_v21i7e12869_app3.xlsx]

## Sheet: Sheet1
Authors & Year	Usability and Acceptability	Uptake and Adoption	Main Psychological Outcomes	Primary Intervention Target(s)	Effectiveness for primary target(s)	Completer or Intent to Treat (ITT)
Alvarez et al, 2008	Not reported	N/A due to standardized within lab use	Participants in all groups experienced significant reductions in depressive symptoms, and at follow-up, those who received the cognitive training program had significantly lower rates of depressive symptoms compared to participants who received antidepressant medication.	Depression	Effective	Completer
Arpin-Cribbie et al, 2012	Not reported	In the iCBT group, 29 of the original 29 participants completed the follow-up. In the web based stress-management group, 26 out of the original 29 participants completed the follow-up. Adherence was assessed via self-reported completion of each module - completion per module ranged from 55.2% to 90%.	The iCBT program was effective at reducing perfectionism, with significantly greater improvements observed for iCBT participants compared to general stress management and control participants. The iCBT participants also experienced significant improvements in depressed mood that were not observed in the other two groups. There were no changes in anxiety.	Perfectionism. Depression and anxiety secondary.	Effective	ITT
Asbury et al, 2018	Not reported	Not reported	The intervention group had lower depression scores and higher family cohesiveness at follow-up compared to the waitlist group, and no differences were observed for anxiety or health choices.	Depression, social support	Partially	Completer
Auyeung & Mo, 2018	Not reported	The mean number of sessions completed was 4.48 out of 6 sessions. 57% of participants completed 5–6 sessions. There were no differences in usage of intervention between the experimental intervention group and the active control group.	The intervention group had significant effects on positive affect, need satisfaction in autonomy, flourishing and depressive symptoms.	Positive affect, flourishing, depressive symptoms, positive cognition, psychological need satisfaction	Partially	Completer
Bedford et al, 2018	Not reported	1,526 student veterans invited to participate. 46 individuals responded with interest and the final sample consisted of 24 individuals. Of the 12 participants in the intervention group, 7 (57%) completed all 6 treatment sessions. 12 (100%) of participants assigned to the control group completed their weekly assessments.	The intervention group showed improvement in depressive symptom severity from pre- to post-treatment and the control condition did not. Similarly, the intervention group showed large improvements in PTSD and insomnia symptom severity compared to slight worsening in the control condition. Depression was reassessed with an online survey 12 weeks following the initial treatment session for both cond…	Depression, post-traumatic stress symptoms, insomnia	Effective	ITT
Benton et al, 2016	Not reported	Of the sample of 97 students that received the experimental TAO condition only 30 of them completed the 7 week intervention and follow-up. No metrics on program usage are reported	Participants receiving TAO had significantly greater improvements in global mental health, anxiety symptoms, life functioning, and wellbeing compared to participants receiving traditional psychotherapy.	Anxiety	Effective	ITT
Booker & Dunsmore, 2017	Not reported	Eighty-three percent of participants assigned to the gratitude and expressive writing conditions completed at least one writing and 24.1% completed all four writing prompts.	Across conditions, students reported decreases in both positive and negative affect over time and there was no change in depressive symptoms. Participants in the gratitude writing condition experienced greater increases in life satisfaction over time. Participants in the expressive writing condition experienced greater increases in self-disclosure over time.	General well-being and depressive symptoms	Partially	ITT
Braithwaite & Fincham, 2007	Not reported	Not reported	Participants in the two treatment conditions experienced significantly greater decreases in anxiety and depression and improvements in relationship functinoning compared to control participants, and there were no differences between treatment conditions.	Depression, anxiety, relationship function	Effective	Completer
Braithwaite & Fincham, 2009	Not reported	At baseline for the ePREP condition there were 38 users of the program. By the 8 week follow-up point there were 35 users of the program, and at the point of the 10 month follow-up there were 31 users in this condition. No metrics on program usage are reported	ePREP produced better outcomes for symptoms of anxiety compared to a placebo condition, but the intervention was not significantly associated with changes in depressive symptoms over time. No differerences between groups in relation dissolution.	Mental health (depression and anxiety) and relationship outcomes	Partially	ITT
Buglione et al, 1990	All participants reported that they found the treatment helpful in reducing their test anxiety regardless of the treatment condition. When asked about the most beneficial aspect of the treatment, 18 of 36 participants identified the relaxation tape. Other aspects of treatment (e.g., group discussion, systematic desensitization) were viewed as effective by 5 or fewer participants.	Comparing enrollment figures with completion figures, 29% dropped out of group therapy, while 27% discontinued the computerized treatment. No metrics on program usage are reported	Both traditional group therapy and the computer-administered program were effective in reducing test anxiety, with no significant outcome differences between groups.	Test anxiety	Effective	Completer
Carey et al, 2016	Qualitative interview data analyses for usablity and acceptability. All participants reported potential benefits of engaging in the intervention, but there were differing views on how relevant the intervention was to their experiences. The majority of participants thought that mobile phones were acceptable and convenient. Participants emphasized value of convenience and noted the app was not alwa…	No relevant information reported	There was a nonsignificant decrease in scores on the Depression, Anxiety, and Stress Scale (DASS21) over the 2 week period.	Wellbeing and distress	Not	Completer
Chiauzzi et al, 2008	92% of students receiving the active intervention agreed with the statement, ‘‘This website is effective at addressing college health issues related to stress,’’ as compared with only 73% of students who received the control website, which is a significant difference between the groups(p < .005). 83% of active intervention students agreed with the statement,‘‘The information on this website made …	The students in the MyStudentBody–Stress group spent an average of 126 minutes online, and students in the control website group spent an average of 51 minutes online, a significant difference between the groups (f(157)=88.6,P<.001). Researchers hypothesized that highly stressed students may spend more time on the site, but students’ baseline Perceived Stress Score did not significantly correlate…	No significant condition-by-time effects for main outcome of perceived stress. Authors do not report if there were changes in perceived stress over time across groups.	Stress	Not	ITT
Cohen & Kerr, 1998	There were not significant differences in ratings of expertness or trustworthiness from participants receiving computer-mediated counseling compared to participants receiving face to face counseling.	N/A due to standardized within lab use	Both traditional face to face counseling and computer-mediated counseling produced similar reductions in participants state anxiety following the counseling sessions.	Anxiety	Effective	ITT
Cukrowicz & Joiner, 2007	Not reported	Of the initial sample of 238 individuals, 23 participants did not complete the follow-up assessment (a 90% return rate). Eleven of these participants were in the control group and 12 were in the prevention group. No metrics on program usage are reported	Lower anxiety and depression at follow-up was found among intervention participants compared to control participants, and the effect size was medium.	Depression and anxiety	Effective	Completer
Day et al, 2013	Participants completed usefulness rating for each module, with 1 indicating not useful at all and 10 indicating extremely useful. Means and standard deviations [M(SD)]were as follows: Module 2: 6.35 (1.54), Module 3: 6.66(1.71), Module 4: 6.70 (2.28), and Module 5: 7.41 (2.21).	Twelve participants (18%) did not complete Assessment 2, resulting in a completion rate of (80.3%). Nine of the non-completers were in the Immediate Access Group and 4 were from the Delayed Access Group. 61% of participants in the Immediate Access Group and 30.3% of participants in the Delayed Access group completed all modules.	Participants who received immediate access to the program reported significantly greater reductions in depression, anxiety and stress compared to participants who were put on a 6-week waitlist, and these improvements were maintained at 6 month follow-up.	Depression, anxiety and stress	Effective	ITT
Ellis et al, 2011	Of participants who received MoodGYM: 46% agree/strongly agree MoodGYM is helpful; 46% agree/strongly agree they would use MoodGYM in the future; 70% agree/strongly agree that they would recommend MoodGYM; 39% agreed that they enjoyed using MoodGYM. Of participants who received MoodGarden: 62% agree/strong agree that MoodGarden is helpful; 39% agree/strongly agree they would use MoodGarden in the…	No relevant information reported	Both online CBT and online peer support were effective in reducing anxiety compared with the control condition. No significant changes in depressive symptoms were observed.	Depression and anxiety	Effective	Completer
Eustis et al, 2018	Mean helpfulness ratings for individual sessions (Likert scale from 1–5) were 3.91 for the psychoeducation session (n=32, SD= 0.69, range = 3–5; neutral to extremely helpful), 4.20 for mindfulness (n= 30,SD= 0.71, range = 3–5), and 4.21 for values (n= 28, SD=0.79, range = 3–5). Of the 87 participants randomized to the intervention, 31 participants completed the post-treatment assessment and their…	Only 68% (n= 53) of participants randomized to the intervention condition opened at least one online session. Only 26 (of the 70 participants with full session data available; 37%) opened all three sessions. In addition, only 47% (n= 37) completed at least one practice assignment. On average, participants in the full randomized sample opened 1.60 sessions (SD=1.26) and those in the completers sam…	The intervention group had greater changes in general anxiety, depression and quality of life compared to the control group. No differences were found for anxious arousal or social anxiety.	Anxiety	Partially	ITT
Fernandez et al, 1986	All 15 clients in the personal counseling group indicated that they would be willing to participate in a future stress reduction program, whereas only 9 of 15 clients who received simulated computer counseling were willing.	N/A due to standardized within lab use	Both traditional face to face counseling and computer-mediated counseling produced significant reductions in participants' anxiety. There were not differences between groups in change of anxiety nor rate of change of anxiety.	Anxiety	Effective	Completer
Finlay-Jones et al, 2016	An average of nine participants provided feedback for each module. Average ratings [rated 1-5] across modules were high for enjoyableness (4.12), relevance (4.32), comprehension (4.54), and learning (4.34), and low to moderate on difficulty (1.95).	Of the 37 participants who completed pretest measures, 20 (54%) completed posttest measures and 13 (35%) completed 3-month follow-up measures. No metrics on program usage are reported	Following the intervention, participants reported significant increases in self-compassion and happiness and significant decreases in depression, stress, and emotion regulation difficulties.	Self-compassion, happiness, stress, depression, and anxiety	Effective	ITT
Fitzpatrick et al, 2017	Participants rated both conditions as acceptable (above 3/5), and participants in the Woebot condition reported significantly higher levels of satisfaction and they reported a significantly greater amount of emotional awareness as a result of using the bot than the information control group. All participants in the Woebot group reported having learned something new compared to three-quarters (77%…	Participants in the Woebot condition checked in with the bot (defined as at least providing context and mood information) an average of 12.14 times (SD 2.23; median 12; range 8-18) over the 2-week period, with almost all check-ins occurring on unique days.	Participants in the Woebot group had significantly lower reports of depressive symptoms at follow-up than participants in the information control group. When looking at study completers only, participants in both groups had reduced anxiety at follow-up with no difference between groups.	Depression and anxiety	Partially	ITT
Fleischmann et al, 2018	Some participants reported that extended session length was a barrier .Other participants reported the variability in length of both the main and the elective modules complicated their planning. Several participants mentioned that they were bothered by the inability to skip between contents and sessions and to adapt the order of the sessions. The majority of participants commented that they perce…	*See Harrer et al., 2018	n/a	n/a	n/a	n/a
Flett et al, 2019	Participants in the mindfulness app conditions reported that the tool was more useful and effective than participants in the control condition.	Participants reported high app adherence between in the first 10 days which did not differ between conditions - they reported using their app on 8.24 days for Headspace users, on 8.00 days for SmilingMind users, and on 8.74 days for attention control app users. App use during the full 30-day period was much lower. Nearly half of all participants reported ‘never’ using their app again after the fi…	Users of Headspace and Smiling Mind reported significantly reduced depressive symptoms over time compared to the control group at both time points, with no significant differences between the two mindfulness app’s users. Users of both apps showed improvements in college adjustment at time 1, but this was not maintained at time 2. Headspace users had significant improvements in trait mindfulness a…	Depressive symptoms, anxiety, stress, college adjustment, flourishing, resilience, and mindfulness	Partially	Completer
Frazier et al, 2015	Ratings of helpfulness for each intervention component were moderate (Ms = 3.64–3.87 out of 5). Almost all participants in the intervention condition said they had applied the information in the program in their lives at least sometimes, with 51% saying they had done so fairly to very often.	257 students expressed interest in participating, and 76% (n = 194) consented and completed the pretest (n = 92 in the PCI group, n = 102 in the Stress-information only group). 146 participants completed the post-test (n = 66 in the PCI group, n = 80 in the Stress-information only group). No metrics on program usage are reported	Significant decreases in perceived stress, stress, depression and anxiety were observed in the present control intervention and the decrease in perceived stress was greater for those in the present control intervention compared to those in the stress-information only group.	Perceived stress and stress symptoms. Depression and anxiety secondary.	Partially	ITT
Freeman et al, 2008	Not reported	Of the 142 participants assigned to the Support Group condition, 58 (41%) accessed the support group. The majority of support group users (64%) read messages but did not post anything; 33% of users posted messages, and 3% of users only looked at message titles. During the 10-week study, 49 messages were posted in 15 threads. There were 1,204 hits on the information pages (4.3 per participant). Th…	Participants in both conditions showed improvements over time on wellbeing and satisfaction with life. There was no evidence for an additional benefit of the support group.	Wellbeing, satisfaction with life and sense of community	Partially	Completer
Frith & Loprinzi, 2017	Not reported	Program usage as examined as number of intervention page logins per day, which 1.45 for participants in the dynamic messaging group and 1.43 for participants in the static messaging group. All participants completed a follow-up survey.	There was a significant decrease in anxiety among participants in the dynamic Facebook group that was not observed in participants in the static Facebook group. There were increases in self-reported physical activity in both groups, and there was not a significant group by time interaction.	Physical activity and anxiety	Effective	ITT
Fulmer et al, 2018	86% (43/50) participants reported they were satisfied with Tess (the intervention chatbot) and only 60% (14/24) reported satisfaction with the eBook. 80% (40/50) reported they learned something new from Tess compared to 43% (10/24) from the eBook.	Participants from both test groups exchanged a total of 14,238 messages with Tess. Group 1 received daily pings and unlimited access to Tess for 2 weeks and they exchanged an average of 283 messages. Group 2 received biweekly pings and unlimited access to Tess for 4 weeks and they exchanged an average of 286 messages. Researchers were unable to measure engagement of the NIMH eBook that served as …	Participants in group 1 (in which daily check-ins with Tess were available for 2 weeks) symptoms of depression over the study period were significantly reduced, whereas for the information control group, their symptoms of depression were increased. A significant difference was found between the control group and both test groups 1 and 2 for symptoms of anxiety. Participants in both Tess groups re…	Depression and anxiety	Partially	Completer
Geisner et al, 2015	Not reported	Sample recrited from randomly selected list of 5,770 undergraduates. For those in the mood only or integrated conditions, 89.0% reported reading the mood-related intervention materials. For those in the alcohol only or integrated conditions, 90.6% reported reading the alcohol-related intervention materials. There was variability between conditions in completion rates at follow-up, which ranged fr…	No main effects of the intervention were found. However, students in the alcohol only and integrated conditions who had lower levels of depressed mood or alcohol-related problems at baseline showed greater reductions in alcohol-related problems at follow-up compared to students in the control condition.	Alcohol use and depression	Not	ITT
Gibbel, 2010	The MoodGYM participants gave lower ratings to their intervention than did the participants assigned to the spiritually integrated intervention. Results indicated that 20%, 55%, 55%, and 20% of MoodGYM participants reported that the intervention was a fair amount to a great deal enjoyable, relevant, helpful, and growthful, respectively. For participants assigned to the spiritually integrated inte…	A total of 452 undergraduates completed the screening process and 243 met inclusion criteria. 90 people agreed to participate in the study. Twenty-five of the 90 participants, however, did not complete the entire five-week intervention or required questionnaires, including four participants from the SP group, 14 participants from the SE group, and eight participants from the C group, and the auth…	No significant differences on any main outcomes between MoodGYM and the spiritually integrated intervention. Both intervention groups and the control group reported a similar decrease in depression over time.	Depression	Not	Completer
Grassi et al, 2011	Not reported	No relevant information reported	Participants who received the intervention with audio and video components reported a significant decreased in exam anxiety compared to participants in the control condition and participants who received audio-only.	Test anxiety	Effective	ITT
Greer, 2015	In response to the question, “Do you plan on continuing additional exercises, similar to the ones you already completed, now that the study is over?” 80% of participants (n = 61/76) in the Mindfulness + Present Control condition replied that they planned to continue using the exercises at least sometimes (sometimes, fairly often, or very often), compared to 88% (n = 69/78) in the Mindfulness only…	There was considerable attrition from pretest to posttest with about a third of the intervention group participants dropping out of the study	All time by intervention group interaction effects were non-significant suggesting that the three conditions were equally effective. Significant decreases in stress, depression, anxiety and worry were observed across all groups.	Stress, anxiety, depression, perceived stress and worry	Partially	ITT
Guille et al, 2015	Not reported	A total of 88% of participants (88 of 100) assigned to the intervention completed at least 1 wCBT module. A total of 78%(78 of 100), 65% (65 of 100), and 51% (51 of 100) of participants completed 2, 3, or all 4 CBT modules, respectively. Over the course of the year, 82% (82 of 100) of participants re-viewed at least 1 wCBT module.	Participants in the iCBT group were 60% less likely to endorse suicidal ideation during internship year compared with those assigned to the attention control group.	Suicidal ideation	Effective	Completer
Haas et al, 2008	Not reported	A total of 1,162 students (8% of those invited) completed the screening questionnaire; 981 (84.4%) were designated as at high or moderate risk. Among this group, 190 (19.4%) attended an in-person evaluation session with the counselor, and 132 (13.5%) entered treatment. Students who engaged in online dialogues with the counselor were 3 times more likely than were those who did not to come for eval…	None reported	Treatment-seeking among at-risk students	N/A	N/A
Hall et al, 2018	Not reported	Compared to the no text (M= 2.60, SD= 1.17) and animal meme (M= 2.59, SD= 0.98) groups, the plain text message group (M= 3.62, SD= 1.83) reported higher average adherence. However, these differences were not statistically significant.	The intervention group reported improvements in depression, anxiety, stress, sleep quality, sleep latency and sleep efficiency compared to the waitlist control group.	Depression, anxiety, stress and sleep quality	Effective	Completer
Harrer et al, 2018	Overall client satisfaction with the intervention was high. Most participants described the 8 treatment modules as useful and not overly complex. Reported session duration was high, with participants having spent the most time on module 6 (Self-compassion; 28% spending more than 1 hour 30 min).	On average, participants in the intervention group completed 5.05 modules (SD 2.78), which equals 72.1% of the intervention. Participants completed optional add-on modules in the majority (82.1%) of sessions in which they were available.	The intervention group reported improvements in stress compared to the control group and more participants in the intervention group achieved symptom free status compared to the control group.	Stress	Effective	ITT
Harris et al, 2002	Participants were given option to comment on the virtual reality therapy at post-test, and several participants left comments indicating that the program was helpful.	8 of the 10 students assigned to receive virtual reality therapy completed the treatment protocol.	Significant reductions were observed from pre-test to post-test on sefl-reported public speaking anxiety and heart rate during speaking tasks. No significant differences in state or trait anxiety, or in subjective units of distress measured at the end of the exposures. .	Public speaking anxiety	Partially	ITT
Hintz et al, 2015	Not reported	Of the 97 assigned to the Present Control Intervention (PCI) condition, 70 completed the first module and 62 completed the follow-up survey. Of the 98 assigned to the PCI plus feedback condition, 77 completed the first module and 72 completed the follow-up survey. Of the 97 assigned to the Stress-Info only condition, 76 completed the first module and 70 completed the follow-up survey.	The PCI group reported significantly less perceived stress, anxiety, and depression than the stress-information-only group and the PCI plus feedback group reported significantly less depression and perceived stress than the stress-information-only group.	Stress, depression and anxiety	Effective	ITT
Hoppitt et al, 2014	Not reported	Participants over the two week period had to complete 5 online cognitive bias modification (CBM-I) sessions, and only 1 participant failed to complete at least 4 of the 5 sessions.	There was a significant decrease in social evaluative fear in the CBM group and no change in the placebo control group.	Social anxiety	Effective	ITT
Horgan et al, 2013	No formal measures, but qualitative analysis of forum posts found that many of the participants reported that sharing their feelings helped them. Participants commented that the anonymity of the site was good.	A total of 118 students consented to participate in this study out of a potential pool of 12,481 students. Only 16 of the 118 responded to a 6 week follow-up questionnaire, and analyses of the online forum identify 17 active participants, 10 of whom completed the 6 week follow-up questionnaire.	No differences in depressive symptoms observed from baseline to follow-up.	Depression	Not	Completer
Howell et al, 2018	Not reported	1,328 individuals were invited to participate and 943 (71%) of those individuals agreed to participate in the study. 12.2% (n = 58) assigned to the control condition never initiated participation in the study and 24.1% (n = 113) assigned to the webCBT condition never logged on to theMoodGYM website	Students who engaged in webCBT prior to the academic year reported less anxiety at follow-up than students assigned to the control group. 4.51% (n= 12) of webCBT participants developed clinically increased anxiety, compared with 8.54% (n= 28) of control group participants,	Anxiety	Effective	ITT
Kaczmarek et al, 2013	Not reported	67 participants (29.6%) visited the website, 26 (11.5%) initiated the program, 8 (3.5%) continued in the program, and 6 (2.7%) completed the gratitude exercises.	None reported	Curiosity, depression, and life satisfaction	N/A	N/A
Kenardy et al, 2003	Participants rated the program favorably on the Client Satisfaction Questionnaire (M = 15.2, SD = 2.14, range 0-21, with high scores indicating extremely useful or acceptable).	On average, the program was accessed by each participant on 7.76 occasions (SD+7.31),with a mean access time of 90.37 minutes (SD=111.29), and the average participan completed three sessions (M=3.33,SD=2.10).	Participants in the iCBT group reported significantly greater reductions in anxiety-related cognition and depressive symptoms compared to participants in the control group, and there was a non-significant trend for reductions in anxiety sensitivity.	Anxiety sensitivity. Depression and anxiety-related cognitions secondary	Partially	Completer
Kim et al, 2011	57 student completed usability and usefulness questionnaire. 56/57 reported the system was easy to use. 43/57 reported that the screening tool was helpful to make his/her decision to see mental health care professionals. 53/58 reported that the time it took to receive a response from referral managers was acceptable, and 29/57 reported that the system improved the quality of healthcare he/she rec…	A total 1003 screening sessions were recorded. Among the five screening tests available, the depression screening (CES-D) was used most frequently, and the general anxiety screening (GAD-7) was the second most frequently used. Each screening session had an average of 1.7 screening tests, and the majority (58%) had a single screening test. From 1003 screening sessions, 82.7% (829/1003) had at leas…	None reported	Treatment-seeking for students with depression, anxiety, ADHD, eating disorders and/or elevated alcohol	N/A	N/A
King et al, 2015	Not reported	7000 students were invited to participate in an online mental health screening, 1744 (25%) provided informed consent and beganthe screening and 85% of these students (n = 1488) completed the survey. A total of 116 students (7.8%) screened positive for suicide risk. 76 students were randomized. 85% of participants in the intervention group viewed personalized feedback related to Stress/Depression …	Participants in the eBridge group reported significantly higher readiness to seek help and lower stigma levels compared to the control group.	Treatment-seeking, stigma, readiness to access help	Effective	Completer
Koydemir & Sun-Selisik, 2016	Not reported	N/A due to standardized within lab use	Participants who received the web program reported improvements on several well-being measures (subjective happiness, life satisfaction, ontological well-being and psychological well-being) while participants in the control group did not report improvements.	Satisfaction with life, well-being, and happiness	Effective	ITT
Kvillemo et al, 2016	Participants responded to a postintervention questionnaire. Participants in the intervention group were satisfied with the program, and all of them thought it was meaningful to some degree. Participants in the intervention condition reported that their program was challenging, and this was observed more frequently for participants in the intervention condition than in the control condition. A sub…	In the mindfulness program, 28 out of 46 students (60%) completed the first week and 18 out of 46 (39%) completed the full program. On average, participants practiced 3.6 days per week. In the expressive writing program, 35 out of 44 students (80%) completed the first week and 31 out of 44 (70%) completed the full program.	There were no significant group by time effects for psychological well-being or depression, although there was a small, statistically significant increase in psychological well-being over time among individuals in the mindfulness group that was not observed in the control condition. No changes over time were observed for depression.	Psychological well-being and depression	Not	ITT
Lee & Jung, 2018	Not reported	Participants (n = 206) were recruited from a campus of 8000 students. The participant dropout rate from pre- to post-intervention was 19.9% (41/206). App use data was not available. Participants self-reported adherence using a scale from 0 to 10, and the mean rating was 6.36 (standard deviation 2.79) with a median of 7.	No significant decreases in stress or depression, participants in the experimental condition reported less trait anxiety at end of program compared to control group. No difference in state anxiety scores. No significant differences in sleep. Improvements observed in energy and general health in the intervention group compared to the control group.	Stress, anxiety, depressive symptomology, sleep behavior, work or class absenteeism, work or school productivity, and quality of life	Partially	Completer
Levin et al, 2014	The mean usability rating of ACT-CL website intervention on the System Usability Scale was excellent at 84.55 (SD = 10.91).	There was significantly lower program completion in ACT-CL relative to the control condition, with 85% completing lesson 1 in ACT-CL and 100% completing lesson 1 in the control, and 55% completing lesson 2 in ACT-CL versus 86% completing lesson 2 in the control.	Significant improvements were found for ACT knowledge, education values and depression for ACT-CL participants relative to waitlist participants. Subgroup analyses indicated ACT decreased depression and anxiety relative to the waitlist among students with at least minimal distress.	ACT knowledge, stress, depression, anxiety, psychological flexibility, and values	Partially	ITT
Levin et al, 2015	System Usability Scale ratings were high (M=85.14, SD=9.78). Satisfaction items using the same 6-point scale indicated that the majority of students were satisfied with the program (M=4.82, SD=1.41), thought the program is helpful for students in counseling (M=4.64, SD=1.18), and would recommend the program to other students in counseling (M=4.65,SD=1.17).	67% of students completed the first lesson, 49% completed the first and second lessons and 38% completed all three lessons. Students spent an average of 61.70 minutes using the program (SD = 50.58) and logged into the program an average of 3.90 times (SD= 3.35, range 0–12, 9.8% never logged in).	There were significant improvements on almost all of the outcome and process measures from pre-test to post-test. The only non-significant effects were for satisfaction with life, education values success, and mindful observing.	ACT knowledge, depression, anxiety, stress, positive mental health, psychological flexibility, mindfulness, and values	Effective	ITT
Levin et al, 2016	System Usability Scale ratings of the two websites were adequate and equivalent (ACT-CL, M=73.41,SD=19.72; education website, M=72.63, SD=17.54).	There were lower program completion rates for ACT-CL than the mental health education (MHE) website for both session 1 (ACT-CL = 85%, MHE =100%) and session 2 (ACT-CL = 55%, MHE n=86%). However, the author notes 42% and 45% of participants went through sessions 1 and 2 of the MHE website in less than 5 minutes, suggesting many completed the MHE sessions with minimal actual program engagement. In …	There were no significant differences between ACT-CL and the mental health education program on any of the outcome variables.	ACT knowledge, depression, anxiety, stress, positive mental health, psychological flexibility, mindfulness, and values	Not	ITT
Levin et al, 2017	System Usability Scale rating were adequate (M = 71.13, SD = 16.78). Individual satisfaction items indicated adequate satisfaction: “Overall, I was satisfied with the quality of the program” (M = 4.52, SD = 1.06, 90% rated 4 “slightly agree” or higher), “The program was easy to use” (M = 5.00, SD = 1.00, 90% rated 4 or higher), “The program was helpful to me” (M = 4.26, SD = 1.26, 77% rated 4 or …	The majority of participants completed at least one session (83% completed Session 1) and at least half of the ACT program (75% completed Session 3). However, only 55% completed all six self-help sessions. Participants spent on average 73.58 min in the ACT program (SD = 83.28). The average time spent in each session that a participant completed was 17.19 min (SD = 16.20), with the longest time sp…	Participants who received ACT-CL improved on overall distress, general anxiety, social anxiety, depression, academic concerns, and positive mental health relative to the waitlist participants. There were no between-group effects on eating concerns, alcohol use, or hostility, or on some key ACT process of change measures.	Overall distress, general anxiety, social anxiety, depression, academic concerns, positive mental health, eating concerns, alcohol use, and hostility.	Partially	ITT
Lintvedt et al, 2013	30 of the 81 users assigned to the internet intervention responded to the user satisfaction questions. Of those 30, 83.3% found the websites useful or very useful. and 76.7% reported the websites were easy or very easy to understand. A total of 83.3% of the respondents reported that they learned something from the websites, and 63.3% of the users reported that they would probably use the websites…	The mean dropout rate was 37.4%. Thirty-eight (46.9%) of the 81 participants in the MoodGYM condition and, 23 (28.0%) of the 82 participants in the control condition did not return the post-intervention questionnaire. A total of 32 participants (74.4%) in the MoodGYM condition reported that they had used at least some of the websites. Among the completers, 27 participants (33.3%) completed on ave…	Participants in the internet intervention condition demonstrated significantly lower levels of depressive symptoms, lower levels of negative automatic thoughts and improved depression literacy at follow-up than at baseline. The participants in the control condition exhibited significantly more depressive symptoms and less depression literacy at follow-up.	Depression, automatic thoughts, and depression literacy	Effective	ITT
Mailey et al, 2010	The response rate for the process evaluation was poor (n=5; 24%). However, evaluations were generally positive with high degrees of satisfaction for the monthly meetings (M=4.0), pedometer information (M=4.6), the intervention website (4.0), intervention staff (4.8), and the overall experience with the study (4.2), while there was a lower degree of satisfaction regarding the ease of use of the we…	Three students in the intervention group and one student in the control group dropped out during the course of the study. No metrics on program usage are reported.	Participants in both conditions reported increasing their physical activitiy, and there was a significantly larger increase among participants in the intervention condition. There was a small decrease in anxiety observed in the intervention condition and an increase in anxiety in the control condition. There were small decreases in depression in both conditions.	Physical activity, depression, and anxiety	Partially	Completer
Mak et al, 2015	Not reported	Participants provided a self-report of mindfulness practice at home, but no program usage metrics were provided. Of the 107 participants assigned to the basic mindfulness group, 49 dropped out prior to completing the post-program survey. Of the 107 participants assigned to the enhanced mindfulness group, 49 dropped out before completing the post-program survey. Of the 107 participants assigned to…	The HAPA-enhanced mindfulness group demonstrated small improvements in mindfulness that were not observed in the basic mindfulness or control groups. Both mindfulness groups reported significant improvements in mental well-being that were not observed in the control group. No significant group by time effects for life satisfaction, stress, depression or anxiety.	Mindfulness, well-being, life satisfaction, stress, depression and anxiety	Partially	ITT
Mak et al, 2017	Client Satisfaction Questionnaire was administered, and authors report similar satisfaction between experimental groups but scores are not presented.	127 of the original 604 (21%) in the iMIND program completed the entire 8 week program. 126 of the 651 (19%) in the iCBT program completed the 8 week program.	Well-being, distress, life satisfaction, energy, sleep and pain all improved in both the mindfulness group and the CBT group.	Well-being, distress, life satisfaction, energy, sleep and pain	Effective	Completer
McCall et al, 2018	Overall, 80% (24/30) of users reported that the quality of support they received from the program was “good” or “excellent,” 87% (26/30) reported “generally” or “definitely” getting the kind of support they wanted from the program,and 83% (25/30) responded with “I think so” or “definitely” when asked whether they would recommend Overcome Social Anxiety to a friend in need of similar help. 80% (24…	No relevant information reported	The intervention group reported improvements in social anxiety symtpoms and the control group did not report improvements.	Social anxiety	Effective	Completer
Melnyk et al, 2015	Fifty-eight percent of the students in the COPE group stated that they found COPE to be helpful and 62% said that all freshmen students should have the COPE sessions during their first year at the university. Sixty-one percent of the students who received COPE said that they would recommend the program to other students. Multiple comments indicating program acceptability were written in on a prog…	Out of a pool of 713 students,121(16.9%) consented to participate in the study. One student in the COPE group did not complete any sessions and all other students in the COPE group completed all seven sessions.	There were no significant differences in anxiety and depressive symptoms between the groups from baseline to follow-up. Participants in the online intervention condition who had an elevated level of anxiety at baseline had a significant decrease in anxiety.	Depression, anxiety and beliefs about coping	Partially	Completer
Mogoaşe et al, 2013	Not reported, except a note that one participant adecided to end his participation prematurely because he found the exercises too emotionally disturbing	322 students were assessed for eligibilty, 57 were eligible and 42 chose to participate. Usage not reported.	No changes were observed in depressive symptoms or rumination.	Depression	Not	Completer
Moir et al, 2015	Not reported	Over the 5 weeks of the website availability, 80/321 (25%) students visited CALM at least once. Those who accessed CALM and could be linked by unique identifier to baseline class scores (n=49), had significantly higher anxiety scores but not higher depression scores at baseline than those who did not access CALM (or who accessed CALM and could not be linked). Out of the participants who entered m…	Not reported	Depression and anxiety	n/a	Completer
Morris et al, 2016	Not reported	180 eligible students signed up, 138 were randomized, and 112 completed follow-up and met the iCBT usage criteria of 20 min/week of use. It is unclear how many students would have been eligible for participation. Most participants (n= 112, 81.2%) completed the study. In the intervention groups, 7 (5.1%) formally withdrew, 8 (5.8%) did not complete enough of the iCBT to meet the study criteria of …	Participants in the Anxiety Relief group has marginally lower scores on a measure of anxiety post-intervention, while no reduction in anxiety was observed for participants in the Insomnia Relief group or in the control group. Sleep quality and depressive symptoms improved in both the Anxiety Relief group and the Insomnia Relief group.	Anxiety and sleep. Depression secondary.	Partially	ITT
Mullin et al, 2015	Of the participants who provided feedback about the course (n= 16), 87.5% (14/16) indicated that they were very satisfied or mostly satisfied with the course and 12.5% (2/16) were neutral or dissatisfied with the course. 93.8% (15/16) indicated it was worth their time to participate in the course and 93.8% (15/16) indicated that they would recommend the course to others. Finally, 93% (15/16) repo…	The mean clinical contact time per participant in the treatment group was 19.21 minutes (SD = 15.16), which included reading and sending secure email messages and telephoning participants. During the course the clinician sent a total of 75 messages (M = 2.6 per participant) and made 69 telephone contacts (M = 2.4 per participant). 70% of participants in the treatment group and 91% of participants…	Significant reductions in anxiety and depression were observed among the treatment group participants, but no significant differences were found between the treatment and control groups at post-treatment. However, more pronounced reductions were found among treatment group participants with clinical level symptoms of anxiety and depression, who reported significantly lower levels of symptoms than…	Depression and anxiety	Partially	ITT
Musiat et al, 2014	Only 425 of students completed the optional user satisfaction questionnaire. On a scale ranging from "not helpful at all" (1) to "very helpful" (7), students indicated a median score of 5 in regards to the automated feedback . On a scale ranging from "very difficult" (1) to "very easy" (7) on website usability, students reported a median score of 6. On a scale ranging from "not at all" (1) to "ve…	Individual level use data was not available, and summary data demonstrated that in the control group, 81% of students who started an online module fully completed it, compared to 47% of students in the intervention group. Half of the students (50.3%) dropped from the trial at the 6-week follow-up, and additional 11.4% dropped by 12-week follow-up. Total attrition was 61.7% at 12 weeks. A total of…	Significant reductions in depression and anxiety were observed among high-risk students in the intervention group, and no significant changes were observed for the control group. No changes were observed in substance use or disordered eating.	Depression, anxiety, substance use, and disordered eating	Partially	ITT
Nguyen-Feng et al, 2015	Not reported	14% of participants did not complete the post-intervention survey. No metrics on program usage are reported.	There was a significant effect of intervention condition on three of the four outcomes (perceived stress, stress symptoms, anxiety); the intervention effect for depression approached the conventional significance level (p.= 06). On all measures, the intervention group reported less distress than the waitlist group at postintervention. The intervention was more effective for individuals with a his…	Stress, depression and anxiety	Partially	ITT
Nguyen-Feng et al, 2016	Not reported	The present control (PCI) condition had a sample size of 104 that completed baseline, and then a sample of 79 completed the post-test. The enhanced PCI (E-PCI) condition had a sample size of 104 that completed baseline and then a sample of 77 that completed the post-test. The present control plus mindfulness (PC+MF) condition had a sample size of 106 that completed baseline and then a sample of 7…	The standard intervention did not produce reductions in any of the symptom measures, and there were significant decreases in distress, perceived stress, and worry among those who completed the new versions of the intervention (E-PCI and PCI+MF). Effects were slightly larger among participants with a history of interpersonal violence.	Stress, depression, anxiety and worry	Partially	ITT
Nguyen-Feng et al, 2017	Not reported	At posttest, 110 participants (30%) had dropped out of the study; by the second follow-up, 127 students (34%) had discontinued. No metrics on program usage are reported	Significant decreases were observed for stress, depression and anxiety among participants in all three groups, such that the groups appeared to be equally effective. The mindfulness plus present control and stress management conditions were both more effective for interpersonal trauma survivors than the mindfulness only intervention.	Stress, depression and anxiety	Effective	ITT
Nordmo et al, 2015	Participants (n= 23) attended a face-to-face post assessment interview and reported being satisfied with the ICBT-program, M= 4.8 (SD= 0.8) on a scale where 1 = not satisfied at all, 6 = very satisfied. No significant differences between the treatment conditions on satisfaction with the program. None of the participants who attended the post assessment interview reported being dissatisfied and on…	Participants completed on average 6.8 modules (range 0–9), with 69% completing module 6 or more (n= 32). Participants who attended the post-treatment interview (n= 23) reported spending about 3 hours per week on the program (M = 3.1, SD = 1.7, range: 0.5–7.0),and completed on the average 7.6 modules (SD = 2.6, range: 1–9).There were no significant differences between the treatment conditions on t…	Both conditions reported significant decreases in social anxiety following treatment, indicating that there was not an added effective of the face-to-face psychoeducation.	Social anxiety	Effective	ITT
North et al, 2002	Not reported	Case study: participant used the virtual reality therapy program for 10-15 minutes once a week for 8 weeks.	Measures of social anxiety improved from baseline to post-treatment in this case study.	Social anxiety (public speaking anxiety)	Effective	ITT
Orbach et al, 2007	Participants rated program usefulness on a scale of 1-10. The mean rating of usefulness for the treatment program was 8.00 (SD=1.02) significantly greater than that of the control program 4.50 (SD=1.87).	Participants provided a self-report on time spent using the programs. Participants who received the CBT program reported an average of 157 minutes (SD = 138 minutes) and participants who received the control group program reported an average of 75 minutes (SD = 45 minutes). During the trial, 12 participants from the CBT group and 15 participants from the control group withdrew from the study.	Participants in the treatment group and in the control group reported improvements in test anxiety, but there was greater improvement in the treatment group than in the control group.	Test anxiety	Partially	ITT
Palacios et al, 2018	The SAT questionnaire was included as part of the 8-week follow-up. 82% (43/53) agreed or strongly agreed with the statement “I was happy to use the computer to access treatment.” 82% (43/53) agreed or strongly agreed with the statement “I found the online treatment easy to use.” 45% (24/53) agreed or strongly agreed with the statement “I feel the treatment received will have a long lasting effec…	Recruited from a campus of 52,000 students in which 8,512 students use campus mental health services. 182 students expressed interested and 56.0% (102/182) opted into the study. The majority chose Space from Anxiety (52/102, 51.0%), a smaller percentage chose Space from Depression (31/102, 30.4%), and a minority chose Space from Stress (19/102, 18.6%). Among the 102 participants, 52.0% (53/102) c…	There were significant decreases in depression in the Space from Depression and Space from Stress groups, but not in the Space from Anxiety group. Significant decreases in anxiety and stress were observed in all three programs.	Depression, anxiety and stress	Effective	ITT
Radhu et al, 2012	Not reported	A total of 992 students participated in a screening measure, 248 qualified, 58 consented and 47 completed the protocol. No metrics on program usage are reported	Participants in the CBT group demonstrated significantly lower scores on 4 perfectionism measures at post-test compared to pre-test but there was not a significant differences between the treatment and control group on these measures. There was not a significant impact of intervention on depression, anxiety or stress, but there was a significant improvement observed in anxiety sensitivity among p…	Perfectionism. Depression, anxiety and stress secondary.	Partially	ITT
Rasanen et al, 2016	On a 1-10 satisfation scale, the mean score was 7.83 (SD=1.47; n=29; min=4, max=10).	Adherence to the online intervention was measured by calculating the percentage of completed online modules for the online acceptance and commitment therapy (iACT) group and the self-reported weekly use of the program. In the iACT group, 28 participants (85%) completed all five modules. All participants completed at least three (60%) online modules. According to the self-reported weekly use of th…	The iACT group was superior to the waitlist control group on most measurements at post-intervention, as indicated by significant interactions on the primary outcome measures showing larger increases of wellbeing and larger decreases of stress. The iACT group also demonstrated greater improvements in symptoms of depression relative to the waitlist control, and no improvements in anxiety were found.	Well-being. Depression, anxiety and stress secondary	Partially	ITT
Richards & Timulak, 2013	25 participants (therapist-delivered email CBT (eCBT): 10; computerized CBT (cCBT): 15) completed a satisfaction questionnaire, which was a response rate of 31% (eCBT: 27%; cCBT: 35%). Participants who completed the satisfaction measure completed more sessions than those who did not complete the measure, but there were not differences on baseline or post-treatment depression scores. The majority …	The numbers of sessions completed by the respondents were as follows. Two completed fewer than four sessions, five completed four or more sessions, and three completed all eight sessions for the eCBT group. For the cCBT group, four completed fewer than four sessions, four completed four or more sessions, and seven completed all eight sessions.	Same as Richards et al., 2013 below	Depression	Same as Richards et al., 2013 below	Completer
Richards et al, 2013	Not reported	Same as Richards & Timulak (2013) above.	There were statistically significant improvments in both eCBT (email CBT) and cCBT (computerized CBT) treatment groups for both depressive symptoms and general mental health functioning. Significant improvements within both groups happened between baseline and week 8. However, the between-group effect sizes favored the eCBT condition at all time points for both depression and general mental healt…	Depression	Effective	ITT
Richards et al, 2016	Not reported	Of those who began the intervention, 50% completed 5 modules of content and almost 25% completed all 7 modules. The average number of logons was 8.31 and the average amount of time spent per session was 27.38 min.	There were significant between group differences for anxiety and depression in the Calming Anxiety intervention group compared to the wait-list control group. These differences represented clinically significant positive changes of remission and recovery of the primary outcome anxiety.	Generalized anxiety disorder	Effective	ITT
Rose et al, 2013	The intervention, SMART-OP, was rated as significantly more useful (M = 5.73, SD = .98) than the control (M = 4.14, SD = 1.57) and the SMART-OP program was rated as highly usable on the SUS (M = 89.5, SD = 7.78).	227 individuals inquired about the study, 66 were randomized, and 59 participants completed pre- and post-assessments. No completion metrics reported.	The intervention group reported improvements in stress compared to the control group.	Stress	Effective	Completer
Sagon et al, 2018	Not reported	A recruitment email was sent out to all first-year undergraduates (n= 994). Of the 52 participants assigned to the workshop condition, eight (15.4%) never accessed the workshop materials and four (7.69%) contacted study staff to dropout. Seven additional participants in the workshop condition (17.5% of those assigned to workshop) and eleven in the control condition (21.6% of those assigned to the…	No significant changes observed in depression or acceptance.	Depression and acceptance	Not	ITT
Saleh et al, 2018	Authors reported they received comments throughout the program and that the comments varied between positive feedback describing the effect a session or an exercise had on a participant, feedback on the sessions of exercises themselves, and suggestions regarding how to improve the intervention, for instance, requests for more concrete examples of certain exercises.	Not reported	Participants in the intervention group reported improvements in self-esteem, perceived stress, satisfaction in studies, and general health. Participants in the control group reported improvements in self-esteem and general health.	Stress	Effective	Completer
Santucci et al, 2014	Students reported moderate to high levels of satisfaction with the Beating the Blues program, reflected by a mean Client Satisfaction Questionnaire score of 21.7 (SD=5.2, range 6–31).	Clinic staff were told they could refer anyone to the program, and 43 individuals enrolled. The number of individuals who were referred and declined the referrals is unknow. Twelve percent of the sample completed all 8 treatment sessions. Participants completed a mean of 3.2 sessions (SD=2.4, range=0–8), and the mean number of sessions did not significantly differ between the reminder (mean=2.9,S…	Both groups using the Beating the Blues intervention program reported statistically significant clinical reductions in both depression and anxiety. There were no statistically significant differences between the email reminder and no reminder groups. However, there was a general trend of increased anxiety within no reminder group.	Depression and anxiety	Effective	ITT
Sarniak, 2009	Authors reported no differences between the intervention and control conditions in how credible it was that participating in the study improved well-being but credibility scores were not presented.	Participants in the control group had a completion rate of 75.4% for the daily diaries. Participants in the intervention group had a 74.3% completion rate forintervention days.	Participants in the intervention group reported significantly fewer adjusted mean depressive symptoms at posttest when compared to the participants in the control group. Participants in the intervention had significantly lower mean anxiety scores at posttest when compared to the participants in the control group. No significant results were found for scores on positive mood or negative mood.	Depression, anxiety, positive mood, negative mood	Partially	Completer
Seligman et al, 2007	Not reported	Web-based review materials were provided to the 102 participants who completed an in-person workshop, and only 6 participants in the intervention group completed Web-based review materials, despite frequent encouragements to use these materials in emails sent to participants by coaches.There were not official study records of the number of replies to the coach e-mails, but the authors write that …	Results indicated that there were significantly fewer reported symptoms of depression, anxiety, and increased rates of life satisfaction in the cognitive behavioral workshop group compared to the no-treatment control group.	Depression	Effective	ITT
Sharry et al, 2013	Not reported	Authors reported dropout in terms of the number of participants not engaged at session 8 out of 10, and the dropout rate was 37.5%. The mean number of session per user was 11.95 (SD = 9.79, range: 1-53) and mean time spent using the program was 151.09 minutes (SD = 151.09, range: 0-712.09)	The therapist supported online CBT-based intervention reported a statistically significantly decrease in depressive symptoms from pre-test to post-test.	Depression	Effective	Completer
Spadaro & Hunker, 2016	Not reported	26 students consented to participate out of an unknown number of potential participants, and all 26 completed the 24 week study. No metrics on program usage are reported.	Nursing students percieved stress symptoms were significantly reduced at the end of the mindfulness treatment intervention. There were no significant improvements in anxiety cognition or depression.	Stress, anxiety, depression and cognition	Partially	Completer
Stallman et al, 2018	There was no significant difference in the proportion of students who accessed the assigned program at least once (79.9 & 81%). Of those who accessed a program, significantly more participants reported doing something differently after accessing the CCC-SS than the thedesk (57.1 vs. 26.3%).	Not reported	Participants in both intervention groups showed significant reductions in distress.	Psychological distress	Effective	ITT
Taitz, 2011	Not reported	Not reported	No significant changes observed in depression.	Depression	Not	Completer
Tillfors et al, 2008	Not reported	Eight (21.6%) participants prematurely terminated the treatment program. The main reason for dropping out was lack of time (n=6), lack of motivation (n=1), and personal problems not related to the treatment (n=1). In addition, 19 participants (51.4%) in the two treatment groups did not finish all the weekly modules in the intended time frame of 9 weeks. The average number of modules finished in t…	There were significant improvements in social anxiety, social phobia, social interaction anxiety, and general anxiety in both treatment groups (iCBT + exposure and iCBT only). There continued to be no between group differences at both post-test and one year follow-up.	Social anxiety (public speaking anxiety)	Effective	ITT
Trockel et al, 2011	Not reported	More than half (54%) of the participants who received the Refresh program reported completing the entire program; the majority (94%) reported completing ≥ 4 of 8 sessions. For the Breathe program, 28% of participants reported completing the entire program and 81% reported completing ≥ 4 of 8 sessions. Among Refresh students with baseline PSQI scores > 5, all but 2 (89%) completed ≥ 7 sessions. Th…	Of the two treatment interventions Refresh (iCBT+sleep-health promotion) & Breathe (iCBT) the Refresh intervention had greater improvements in both sleep quality and depression scores.	Depression and sleep	Effective	Completer
Villani & Riva, 2008	Not reported	Not reported	Anxiety was reduced in session amongst all treatment conditions. Relaxation was increased in VR and DVD conditions, reductions in sadness found only in VR condition.	Anxiety and relaxation	Partially	Completer
Williams et al, 2014	Participants completed a questionnaire of usabilty and usefulness. Most reported that the sound (87.5%) and video (81.3%) quality of the consultation were clear. Most (81.3%) found the interview useful in understanding their depressive symptoms, and fewer (18.8%) found the interview useful in starting treatment for depression.	Among those (n=285) who screened positive for depression or had a positive response to the suicidality item of PHQ-9, 69 (24%) consented to participate in the Web-based psychiatric consultation and 17 (6% of eligible participants) successfully scheduled and completed the Skype consultation.	Not reported	Depression and help-seeking	N/A	Completer
Wilson et al, 1991	Not reported	Participant 1 went through 32 exposures within the program, and Participant 2 went through 19 exposures within the program. These were case studies and may not be representative.	Both participants had marked decreases in anxiety after using the Coping with Test Stress program intervention. All other measures remained constant.	Test anxiety	Effective	Completer
Yang et al, 2015	Not reported	Among the 499 undergraduates screened , 101 met initial inclusion criteria and 77 participants met final inclusion criteria and were randomly assigned to receive the attention bias modification (ABM), placebo control, or assessment-only control conditions. The ABM and placebo control condition protocols were standardized for within lab use and the authors do not report that any participants did n…	In the Attention Bias Modification (ABM) group there were significant reductions in depressive symptoms, rumination, and trait anxiety compared to the placebo & survey only groups. These reductions were maintained from post-test to 3-month follow up. The ABM group also had more asymptomatic participants from post-test to 7-month follow-up compared to the other conditions as well.	Depression	Effective	ITT
Footnote: Effectiveness for primary targets was determined based on whether or not beneficial changes were observed in the main psychological outcome(s)
